# Supplementary material for: The Associations between Organophosphate Pesticides (OPs) and Respiratory Disease, Diabetes Mellitus, and Cardiovascular Disease: A Review and Meta-Analysis of Observational Studies
Source: Toxics. 2023 Aug 30;11(9):741. doi: 10.3390/toxics11090741 (PMC10535340; doi:10.3390/toxics11090741)
Supplement: Supplementary file 1 [file toxics-11-00741-s001.zip]

Archive with 3 entries (3 files):
- PRISMA_2020_checklist.pdf
- Supplementary File S1.pdf
- Supplementary File S2.pdf
